# Supplementary material for: Identification of common and divergent gene expression signatures in patients with venous and arterial thrombosis using data from public repositories
Source: PLoS One. 2020 Aug 11;15(8):e0235501. doi: 10.1371/journal.pone.0235501 (PMC7418995; doi:10.1371/journal.pone.0235501)
Supplement: S5 Table — (XLSX) [file pone.0235501.s005.xlsx]

## Sheet: Tab5a
Classifiers of AMI vs VTE
Genes	AMI score	VTE score
RHOB	-4.2911	1.8736
LGALS3	-3.6102	1.5763
PACSIN2	-3077	1.3435
ITGAX	-2.9134	0.1272
ANPEP	-2.9103	1.2707
TRIM28	-2.6257	1.1464
DENND1B	-2.6006	1.1355
ZNF148	-2.5469	0.1112
VAMP2	-2.5112	1.0964
RAB5C	-2.3997	1.0478
ZNF91	-2.2701	0.9912
JUND	-2.2077	0.9639
ALPL	-2.1185	0.925
SF3B2	-0.2112	0.9222
DAZAP2	-1.8709	0.8169
RPS29	-1.8148	0.7924
TSC22D3	-1.7782	0.7764
SUZ12	-1.7147	0.7487
ANAPC2	-1.7006	0.7425
GTPBP8	-1.5838	0.6915
FFAR2	-1.5588	0.6806
RPS27	-1.5338	0.6697
PTCD2	-1.4902	0.6507
CD48	-1.4301	0.6244
SF3A1	-1.4246	0.622
BACH1	-1.4222	0.621
RARA	-1.4206	0.6202
PPA2	-1.3868	0.6055
TLN1	-1.3579	0.5929
H1FX	-1.3264	0.5791
PPIF	-1.2966	0.5661
PELI2	-1.2647	0.5522
GTF2H5	-1.2325	0.5381
MAP4K2	-1.2171	0.5314
SCAF11	-1.2147	0.5303
EHD1	-0.1212	0.5292
ZNF271P	-1.1763	0.5136
NKAPD1	-0.1168	0.51
COPS4	-1.1506	0.5024
CAPN15	-1.1477	0.5011
CLC	-1.1444	0.4996
MCTS1	-1.1421	0.4987
BBX	-1.1411	0.4982
KLHDC10	-1.0853	0.4739
CIC	-1.0481	0.4576
SMURF2	-1.0439	0.4558
PSMC6	0.9559	-0.4173
SLC25A36	-0.9394	0.4102
SLC26A2	-0.9266	0.4046
EIF3E	-0.91	0.3973
ARHGDIA	-0.8768	0.3828
SNX4	0.8545	-0.3731
RPS27L	-0.8515	0.3718
TAB2	-0.8464	0.3696
SRRD	-0.8295	0.3622
PADI4	-0.8069	0.3523
MAPKAPK2	-0.7717	0.337
SNRPG	0.7472	-0.3263
CD5	-0.7472	0.3262
MRPS31	-0.7118	0.3108
TAF6	-0.6841	0.2987
ANXA1	-0.6617	0.2889
PIM2	-0.6393	0.2791
LSM14B	-0.6371	0.2782
ZNF654	-0.633	0.2764
VAMP8	-0.5869	0.2563
MMP9	-0.5819	0.2541
MCL1	-0.5815	0.2539
TSPYL2	-0.5801	0.2533
RAB21	-0.5587	0.2439
NDUFB2	-0.5365	0.2343
PTER	-0.4849	0.2117
NDUFA4	0.4585	-0.2002
ZNF292	-0.4315	0.1884
SORBS3	-0.4305	0.188
ZNF22	0.4258	-0.1859
ACSL1	-0.4214	0.184
CHD1	-0.4046	0.1767
NDUFB1	-0.3832	0.1673
COX7A2	0.3818	-0.1667
RPS24	-0.372	0.1624
CNN2	-0.3604	0.1574
NAT1	0.3591	-0.1568
GRK2	-0.3388	0.1479
UBL5	-0.3334	0.1456
UQCRQ	0.3143	-0.1372
C12orf29	0.307	-0.134
PYROXD1	-0.2903	0.1267
TTC33	0.2863	-0.125
TMEM106B	-0.2717	0.1186
SLC6A6	0.257	-0.1122
RFX2	-0.2354	0.1028
LAIR2	-0.2085	0.91
MRPS33	0.1885	-0.0823
GZMA	0.1835	-0.0801
ICAM1	-0.1605	0.0701
SRSF5	0.1538	-0.0672
GRAP	0.1502	-0.0656
SREK1IP1	0.148	-0.0646
TET3	0.1295	-0.0565
PIGK	-0.1065	0.0465
GZMK	-0.1016	0.0444
CHMP1B	0.0922	-0.0402
AOC3	-0.0757	0.0331
VRK1	0.0472	-0.0206
MEF2D	-0.0188	0.0082
RPL35	-0,0004	0,0002

## Sheet: Tab5b
Classifiers of Healthy control vs VTE
Gene	Control score	Patient score
FKBP1B	0.421	-0.4821
EML4	-0.3677	0.4211
TRIB2	-0.344	0.394
HBD	0.3343	-0.3829
PIP5K1A	-0.3327	0.381
RNF44	-0.3293	0.3771
UTRN	-0.3243	0.3714
RNASE2	0.3169	-0.3629
NONO	-0.3156	0.3615
SNRK	-0.3124	0.3577
MTA1	-0.2968	0.3399
SPATA2L	0.2966	-0.3397
BRD1	-0.2946	0.3373
MTMR1	-0.2896	0.3317
FMNL1	-0.2864	0.3279
SLC7A6	-0.2843	0.3255
CNTRL	-0.2818	0.3227
CCNL2	-0.276	0.3161
GYPB	0.2755	-0.3155
BCOR	-0.2748	0.3147
ZDHHC3	0.268	-0.3069
FECH	0.2655	-0.3041
MPHOSPH8	-0.2582	0.2956
ST6GAL1	-0.2546	0.2916
CA1	0.254	-0.2909
LPAR6	0.2533	-0.2901
BPGM	0.252	-0.2886
ANKFY1	-0.2508	0.2872
LBH	-0.2485	0.2846
ARHGEF18	-0.2436	0.2789
NDUFA7	0.239	-0.2737
ADNP	-0.2389	0.2736
NUP153	-0.2367	0.2711
CIRBP	-0.2338	0.2677
SRSF1	-0.2326	0.2663
HIST1H1T	0.2281	-0.2613
HERC1	-0.2277	0.2608
ATP2A3	-0.2255	0.2583
PHACTR1	0.2251	-0.2578
SLPI	0.2246	-0.2572
FNBP4	-0.2223	0.2546
SETD1B	-0.2214	0.2536
PFAS	-0.2212	0.2533
GANAB	-0.2208	0.2529
DDX42	-0.2188	0.2506
S100A12	0.2185	-0.2503
TIMM17B	0.2177	-0.2493
EP400	-0.2168	0.2482
MTR	-0.2148	0.246
KIF13A	0.2118	-0.2425
CLIC2	0.2103	-0.2408
CREG1	0.2094	-0.2398
MAML1	-0.208	0.2382
SAFB	-0.2078	0.238
CTCF	-0.2054	0.2352
FLNB	-0.2053	0.2352
TARBP1	-0.2044	0.234
YLPM1	-0.2042	0.2339
KIAA0753	-0.2036	0.2332
MT1E	0.2028	-0.2323

## Sheet: Tab5c
Classifiers of Healthy control vs AMI
Gene	Control score	Patient score
PRF1	0.1211	-0.1788
GSAP	0.1126	-0.1662
SLPI	-0.0995	0.1469
ANXA3	-0.098	0.1447
IL2RB	0.0889	-0.1312
TAF15	0.0876	-0.1294
PI3	-0.0872	0.1287
S100A12	-0.0855	0.1263
OFD1	0.0761	-0.1123
KHDC4	0.072	-0.1063
PCSK7	0.0693	-0.1023
TBX21	0.0692	-0.1021
LRCH3	0.0689	-0.1017
ANAPC15	-0.0641	0.0946
CAMP	-0.0535	0.079
BTBD18	0.0495	-0.0731
ADAMTS1	0.0479	-0.0707
TXK	0.0445	-0.0657
RBM6	0.0427	-0.0631
AQP9	-0.0374	0.0552
DENND2D	0.0362	-0.0534
MMP8	-0.0356	0.0525
RNASE3	-0.0344	0.0507

## Sheet: Tab5d
Classifiers of Healthy control vs IS
Gene	Control score	Patient score
G0S2	-0.2706	0.2706
ZNF304	0.1832	-0.1832
GPM6B	0.1517	-0.1517
CDKN1A	-0.1368	0.1368
RGS1	-0.1222	0.1222
CTSG	-0.1196	0.1196
SAMSN1	-0.1166	0.1166
PEX12	0.1145	-0.1145
HDGFL3	-0.1132	0.1132
SIAH2	-0.1015	0.1015
NOC2L	0.1004	-0.1004
TRMT1L	0.0964	-0.0964
EGR2	-0.0919	0.0919
IL1RAP	-0.0887	0.0887
KHDC4	0.086	-0.086
BCL2A1	-0.0832	0.0832
CBR4	0.0831	-0.0831
BPGM	-0.0808	0.0808
PTX3	-0.0807	0.0807
CD38	0.0685	-0.0685
SCRN1	0.0679	-0.0679
CA1	-0.0662	0.0662
SERPINB8	-0.064	0.064
CX3CR1	0.0605	-0.0605
IL1R2	-0.0568	0.0568
DEFA4	-0.0548	0.0548
WDR11	0.0501	-0.0501
SERPINB2	-0.0495	0.0495
SERPINF1	0.0474	-0.0474
RBM14	0.0445	-0.0445
MBOAT2	-0.0429	0.0429
GSPT2	0.0428	-0.0428
BEX1	-0.0424	0.0424
ANXA3	-0.0378	0.0378
NEMP1	0.0376	-0.0376
CTR9	0.0374	-0.0374
FKBP1B	-0.0368	0.0368
SLC35C2	0.0365	-0.0365
PUS7	0.0346	-0.0346
BTBD18	0.0345	-0.0345
SLC22A4	-0.0321	0.0321
CXCR6	0.0316	-0.0316
GYPB	-0.031	0.031
MAFF	-0.0305	0.0305
ITM2C	0.0296	-0.0296
HBD	-0.0253	0.0253
ZNF264	0.0235	-0.0235
SYNRG	0.0231	-0.0231
ARHGEF9	0.0225	-0.0225
RP2	-0.0215	0.0215
ID3	0.0204	-0.0204
TXK	0.0203	-0.0203
KLF5	-0.0197	0.0197
ZSCAN18	0.0188	-0.0188
CRNKL1	0.0184	-0.0184
TBX21	0.0179	-0.0179
HOXB2	0.0173	-0.0173
PPWD1	0.0159	-0.0159
PTPN18	0.0158	-0.0158
ORM1	-0.0151	0.0151
HIST1H2AM	-0.0146	0.0146
CBLL1	0.0143	-0.0143
LTBP2	-0.014	0.014
NONO	0.0138	-0.0138
ELANE	-0.0124	0.0124
CLEC4E	-0.0121	0.0121
MAVS	0.012	-0.012
TIMM17B	-0.0119	0.0119
FHL2	-0.0118	0.0118
IRF3	0.0116	-0.0116
C9orf78	-0.0113	0.0113
LY6G5C	-0.0102	0.0102
FAS	-0.0102	0.0102
ZNF623	0.0098	-0.0098
TNFAIP6	-0.0095	0.0095
MPP1	-0.0085	0.0085
